# Supplementary material for: Racial/Ethnic Differences and Trends in Pathologic Complete Response Following Neoadjuvant Chemotherapy for Breast Cancer
Source: Cancers (Basel). 2022 Jan 21;14(3):534. doi: 10.3390/cancers14030534 (PMC8833599; doi:10.3390/cancers14030534)
Supplement: Supplementary file 1 [file cancers-14-00534-s001.zip]

Archive with 1 entries (1 files):
- cancers-1511503-supplementary.pdf
